# Supplementary material for: Ultrasound-guided medial branch of the superior laryngeal nerve block to reduce peri-operative opioids dosage and accelerate patient recovery
Source: PLoS One. 2023 Dec 11;18(12):e0295127. doi: 10.1371/journal.pone.0295127 (PMC10712872; doi:10.1371/journal.pone.0295127)
Supplement: S1 Dataset — (XLS) [file pone.0295127.s002.xls]

## Sheet: Sheet1
Name	Age	Weight	Height	Square of height	BMI	Amount of bleeding	ASA	Groupe	BP, HR when entering the room	SBP when entering the room	DBP when entering the room	MAP when entering the room	HR when entering the room	BP、HR After induction and before intubation	SBP After induction and before intubation	DBP、HR After induction and before intubation	MAP After induction and before intubation	HR After induction and before intubation	BP、HR Immediately after intubation	SBP Immediately after intubation	DBP Immediately after intubation	MAP Immediately after intubation	HR Immediately after intubation	The difference in HR before and after intubation	The difference in MAP before and after intubation	BP、HR at 5 minutes after intubation	SBP at 5min after intubation	DBP at 5min after intubation	MAP at 5min after intubation	HR at 5min after intubation	Length of PACU stay	BP, HR before extubation	SBP before extubation	DBP before extubation	MAP before extubation	HR before extubation	BP、HR Immediately after extubation	SBP Immediately after extubation	DBP Immediately after extubation	MAP Immediately after extubation	HR Immediately after extubation	Bp and HR 5min after extubation	SBP 5min after extubation	DBP 5min after extubation	MAP 5min after extubation	HR 5min after extubation	Duration of anesthesia（min）	Duration of surgery（min）	Dosage of remifentanil
Participant 1	51	58	155	2.4025	24.1415	50	Ⅰ	A	144/84、96	144	84	104	96	134/78、84	134	78	96.6667	84	79/43、95	79	43	55	95	11	-41.6667	98/62、74	98	62	74	74	35	156/104、90	156	104	121.333	90	162/93、93	162	93	116	93	155/100、87	155	100	118.333	87	160	120	0.44
Participant 2	44	57	160	2.56	22.2656	150	Ⅱ	A	95/47、74	95	47	63	74	94/54、54	94	54	67.3333	54	95/48、66	95	48	63.6667	66	12	-3.66667	91/63、53	91	63	72.3333	53	30	111/69、84	111	69	83	84	104/70、85	104	70	81.3333	85	111/66、83	111	66	81	83	232	190	0.6
Participant 3	36	60	160	2.56	23.4375	50	Ⅰ	A	127/64、74	127	64	85	74	122/67、82	122	67	85.3333	82	179/107、95	179	107	131	95	13	45.6667	118/73、83	118	73	88	83	20	117/66、77	117	66	83	77	117/70、71	117	70	85.6667	71	145/80、94	145	80	101.667	94	83	65	0.25
Participant 4	46	59	158	2.4964	23.634	50	Ⅰ	A	138/75、75	138	75	96	75	85/47、70	85	47	59.6667	70	102/63、81	102	66	78	81	11	18.3333	90/51、68	90	51	64	68	40	144/88、90	144	88	106.667	90	146/85、84	146	85	105.333	84	161/96、74	161	96	117.667	74	105	82	0.32
Participant 5	40	50	168	2.8224	17.7154	100	Ⅱ	A	108/67、79	108	67	80.6667	79	80/43、73	80	43	55.3333	73	88/58、88	88	58	68	88	15	12.6667	89/56、90	89	56	67	90	20	80/44、76	80	44	56	76	84/46、82	84	46	58.6667	72	96/59、80	96	59	71.3333	80	224	199	0.3
Participant 6	51	64	170	2.89	22.1453	50	Ⅰ	A	119/81、63	119	81	93.6667	63	94/60、52	94	60	71.3333	52	144/74、94	144	74	97.3333	94	42	26	137/83、57	137	83	101	57	60	106/66、56	106	66	79.3333	56	117/77、51	117	77	90.3333	51	96/63、50	96	63	74	50	49	29	0.1
Participant 7	31	83	172	2.9584	28.0557	20	Ⅱ	A	109/80、62	109	80	89.6667	62	90/55、69	90	55	66.6667	69	96/61、72	96	61	72.6667	72	3	6	93/59、68	93	59	70.3333	68	41	109/71、53	109	71	83.6667	53	122/81、60	122	81	94.6667	60	114/68、66	114	68	83.3333	66	133	111	0.6
Participant 8	28	63	156	2.4336	25.8876	20	Ⅰ	A	137/79、81	137	79	98.3333	81	92/51、61	92	51	64.6667	61	123/89、81	123	89	100.333	81	20	35.6667	111/80、76	111	80	90.3333	76	25	133/92、106	133	92	105.667	106	130/87、104	130	87	101.333	104	130/88、103	130	88	102	103	126	74	0.45
Participant 9	54	48	150	2.25	21.3333	30	Ⅱ	A	119/81、81	119	81	93.6667	81	75/39、69	75	39	51	69	89/60、79	89	60	69.6667	79	10	18.6667	89/50、65	89	50	63	65	55	125/85、81	125	85	98.3333	81	127/94、103	127	94	105	103	115/80、99	115	80	91.6667	99	186	154	0.4
Participant 10	42	52	153	2.3409	22.2137	100	Ⅰ	A	115/71、63	115	71	85.6667	63	98/55、78	98	55	69.3333	78	129/83、96	129	83	98.3333	96	18	29	118/75、78	118	75	89.3333	78	12	136/93、96	136	93	107.333	96	122/78、80	122	78	92.6667	80	118/69、78	118	69	85.3333	78	170	143	0.4
Participant 11	29	50	150	2.25	22.2222	50	Ⅰ	A	110/81、80	110	81	90.6667	80	84/43、64	84	43	56.6667	64	83/48、74	83	48	59.6667	74	10	3	93/62、64	93	62	72.3333	64	22	125/86、72	125	86	99	72	145/90、80	145	90	108.333	80	122/91、69	122	91	101.333	69	93	55	0.3
Participant 12	42	58	158	2.4964	23.2335	50	Ⅱ	A	101/55、68	101	55	70.3333	68	95/49、79	95	49	64.3333	79	102/56、82	102	56	71.3333	82	3	7	99/52、78	99	52	67.6667	78	10	114/66、92	114	66	82	92	113/71、100	113	71	85	100	112/73、82	112	73	86	82	186	145	0.6
Participant 13	47	50	153	2.3409	21.3593	100	Ⅰ	A	126/70、52	126	70	88.6667	52	101/59、51	101	59	73	51	122/74、67	122	74	90	67	16	17	117/73、52	117	73	87.6667	52	55	109/67、52	109	67	81	52	112/69、79	112	69	83.3333	79	114/70、76	114	70	84.6667	76	97	80	0.5
Participant 14	48	65	166	2.7556	23.5883	50	Ⅰ	A	125/64、60	125	64	84.3333	60	94/48、62	94	48	63.3333	62	114/60、74	114	60	78	74	12	14.6667	98/52、59	98	52	67.3333	59	40	121/68、64	121	68	85.6667	64	133/76、72	133	76	95	72	137/68、74	137	68	91	74	99	76	0.4
Participant 15	57	52	154	2.3716	21.9261	100	Ⅰ	A	169/86、62	169	86	113.667	62	96/57、61	96	57	70	61	120/72、74	120	72	88	74	13	18	99/62、61	99	62	74.3333	61	28	138/110、77	138	110	119.333	77	143/109、96	143	109	120.333	96	139/97、64	139	97	111	64	160	135	0.5
Participant 16	51	65	160	2.56	25.3906	100	Ⅱ	A	125/83、81	125	83	97	81	92/53、79	92	53	66	79	106/73、98	106	73	84	98	19	18	92/63、76	92	63	72.6667	76	30	100/60、68	100	60	73.3333	68	117/68、87	117	68	84.3333	87	113/69、83	113	69	83.6667	83	178	148	0.62
Participant 17	40	65	160	2.56	25.3906	50	Ⅰ	A	120/68、72	120	68	85.3333	72	78/40、61	78	40	52.6667	61	93/54、69	93	54	67	69	8	14.3333	90/48、65	90	48	62	65	40	122/65、77	122	65	84	77	135/73、78	135	73	93.6667	78	144/81、73	144	81	102	73	220	173	0.8
Participant 18	25	58	166	2.7556	21.048	50	Ⅰ	A	101/72、71	101	72	81.6667	71	96/45、70	96	45	62	70	94/62、72	94	62	72.6667	72	2	10.6667	104/74、66	104	74	84	66	20	116/86、67	116	86	96	67	117/76、89	117	76	89.6667	89	111/77、83	111	77	88.3333	83	213	168	0.64
Participant 19	48	55	160	2.56	21.4844	100	Ⅰ	A	124/73、80	124	73	90	80	91/51、72	91	51	64.3333	72	94/61、76	94	61	72	76	4	7.66667	101/58、68	101	58	72.3333	68	20	110/63、91	110	63	78.6667	91	117/66、93	117	66	83	93	112/67、89	112	67	82	89	262	235	0.88
Participant 20	46	60	160	2.56	23.4375	100	Ⅱ	A	152/90、90	152	90	110.667	90	93/57、82	93	57	69	82	107/68、92	107	68	81	92	10	12	108/74、84	108	74	85.3333	84	45	152/99、91	152	99	116.667	91	171/103、103	171	103	125.667	103	166/98、97	166	98	120.667	97	202	180	0.8
The average	42.8	58.6	159.45	2.54622	22.9955	68.5		#DIV/0!	#DIV/0!	123.2	73.55	90.1	73.2	#DIV/0!	94.2	52.55	66.4333	68.65	#DIV/0!	107.95	65.85	79.8833	81.25	12.6	13.45	#DIV/0!	101.75	63.5	76.25	69.25	32.4	#DIV/0!	121.2	77.4	92	78	#DIV/0!	126.7	79.1	94.9667	84	#DIV/0!	125.55	78	93.85	80.2	158.9	128.1	0.495
The standard deviation	9.0356	7.97628	6.31185	0.202844	2.18808	34.6828		#DIV/0!	#DIV/0!	18.2082	10.7384	12.0015	10.8366	#DIV/0!	13.5437	9.33852	10.5143	10.1891	#DIV/0!	23.6342	15.1111	17.4889	10.632	8.65965	17.1973	#DIV/0!	12.8591	10.6202	10.9137	10.4321	14.3688	#DIV/0!	18.2832	16.9966	17.0098	14.9032	#DIV/0!	19.9449	14.3009	15.5484	14.3893	#DIV/0!	20.4591	12.8923	14.7122	12.8743	58.4663	55.1523	0.199855
Participant 21	46	64	158	2.4964	25.6369	100	Ⅰ	B	128/82、92	128	82	97.3333	92	95/59、73	95	59	71	73	94/56、71	94	56	68.6667	71	-2	-2.33333	91/57、64	91	57	68.3333	64	21	138/63、77	138	63	88	77	124/79、82	124	79	94	82	113/78、73	113	78	89.6667	73	171	141	0.5
Participant 22	32	43	160	2.56	16.7969	20	Ⅱ	B	115/83、111	115	83	93.6667	111	89/52、121	89	52	64.3333	121	84/57、116	84	57	66	116	-5	1.66667	101/69、108	101	69	79.6667	108	45	114/57、105	114	57	76	105	109/49、113	109	49	69	113	86/47、105	86	47	60	105	194	168	0.44
Participant 23	50	66	160	2.56	25.7812	100	Ⅱ	B	156/70、111	156	70	98.6667	111	114/56、74	114	56	75.3333	74	102/48、76	102	48	66	76	2	-9.33333	105/67、64	105	67	79.6667	64	30	151/83、76	151	83	105.667	76	167/79、83	167	79	108.333	83	155/82、78	155	82	106.333	78	126	84	0.4
Participant 24	49	50	162	2.6244	19.052	50	Ⅰ	B	106/62、69	106	62	76.6667	69	70/44、70	70	44	52.6667	70	102/78、88	102	78	86	88	18	33.3333	96/65、72	96	65	75.3333	72	90	88/55、57	88	55	66	87	117/73、70	117	73	87.6667	70	123/73、67	123	73	89.6667	67	147	127	0.3
Participant 25	47	65	155	2.4025	27.0552	50	Ⅱ	B	135/91、87	135	91	105.667	87	83/55、94	83	55	64.3333	94	120/80、81	120	80	93.3333	81	-13	29	115/76、81	115	76	89	81	115	141/89、66	141	89	106.333	66	168/76、82	168	76	106.667	82	157/90、80	157	90	112.333	80	165	125	0.56
Participant 26	44	44	150	2.25	19.5556	50	Ⅱ	B	155/96、95	155	96	115.667	95	113/73、85	113	73	86.3333	85	193/132、112	193	132	152.333	112	27	66	150/99、100	150	99	116	100	25	160/97、90	160	97	118	90	150/105、94	150	105	120	94	148/90、87	148	90	109.333	87	195	157	0.62
Participant 27	47	54	160	2.56	21.0938	50	Ⅱ	B	112/70、83	112	70	84	83	87/55、74	87	55	65.6667	74	101/66、82	101	66	77.6667	82	8	12	87/54、73	87	54	65	73	25	94/62、72	94	62	72.6667	72	105/61、74	105	61	75.6667	74	121/72、62	121	72	88.3333	62	160	136	0.58
Participant 28	35	60	153	2.3409	25.6312	50	Ⅰ	B	124/76、86	124	76	92	86	100/59、84	100	59	72.6667	84	109/73、92	109	73	85	92	8	12.3333	93/58、75	93	58	69.6667	75	10	103/80、72	103	80	87.6667	72	116/81、75	116	81	92.6667	75	116/82、72	116	82	93.3333	72	212	186	0.6
Participant 29	62	55	165	2.7225	20.202	30	Ⅰ	B	151/80、78	151	80	103.667	78	110/69、96	110	69	82.6667	96	155/104、112	155	104	121	112	16	38.3333	131/87、97	131	87	101.667	97	30	168/108、87	168	108	128	87	158/96、90	158	96	116.667	90	147/84、92	147	84	105	92	50	29	0.1
Participant 30	52	66	161	2.5921	25.462	50	Ⅱ	B	148/91、71	148	91	110	71	103/67、73	103	67	79	73	101/65、81	101	65	77	81	8	-2	93/64、65	93	64	73.6667	65	35	135/87、57	135	87	103	57	151/91、68	151	91	111	68	126/96、60	126	96	106	60	141	116	0.44
Participant 31	44	50	154	2.3716	21.0828	50	Ⅱ	B	149/83、87	149	83	105	87	103/74、87	103	74	83.6667	87	125/77、100	125	77	93	100	13	9.33333	102/64、88	102	64	76.6667	88	45	108/67、55	108	67	80.6667	55	155/85、90	155	85	108.333	90	155/83、86	155	83	107	86	118	101	0.3
Participant 32	48	62	162	2.6244	23.6244	50	Ⅰ	B	103/60、72	103	60	74.3333	72	91/59、72	91	59	69.6667	72	133/73、84	133	73	93	84	12	23.3333	103/65、72	103	65	77.6667	72	60	114/62、60	114	62	79.3333	60	126/65、64	126	65	85.3333	64	111/58、61	111	58	75.6667	61	120	80	0.4
Participant 33	23	52	153	2.3409	22.2137	10	Ⅰ	B	134/91、108	134	91	105.333	108	120/68、95	120	68	85.3333	95	147/95、109	147	95	112.333	109	14	27	127/90、95	127	90	102.333	95	28	112/62、99	112	62	78.6667	99	90/60、112	90	60	70	112	112/78、88	112	78	89.3333	88	186	165	0.8
Participant 34	26	42	158	2.4964	16.8242	20	Ⅰ	B	127/80、89	127	80	95.6667	89	109/69、89	109	69	82.3333	89	150/99、111	150	99	116	111	22	33.6667	108/64、90	108	64	78.6667	90	30	127/76、84	127	76	93	84	119/82、76	119	82	94.3333	76	132/84、74	132	84	100	74	80	60	0.2
Participant 35	49	50	150	2.25	22.2222	50	Ⅱ	B	118/63、76	118	63	81.3333	76	130/66、90	130	66	87.3333	90	157/79、108	157	79	105	108	18	17.6667	127/70、100	127	70	89	100	20	129/66、86	129	66	87	86	123/91、89	123	91	101.667	89	136/80、80	136	80	98.6667	80	120	132	0.68
Participant 36	53	62	158	2.4964	24.8358	50	Ⅰ	B	141/88、68	141	88	105.667	68	122/81、86	122	81	94.6667	86	140/96、86	140	96	110.667	86	0	16	138/93、80	138	93	108	80	25	113/75、52	113	75	87.6667	52	151/110、92	151	110	123.667	92	144/94、88	144	94	110.667	8	138	111	0.54
Participant 37	24、	45	158	2.4964	18.026	20	Ⅰ	B	113/77、80	113	77	89	80	93/60、88	93	60	71	88	116/76、100	116	76	89.3333	100	12	18.3333	112/75、95	112	75	87.3333	95	20	114/83、67	114	83	93.3333	67	119/84、84	119	84	95.6667	84	117/85、88	117	85	95.6667	88	167	140	0.48
Participant 38	32	48	158	2.4964	19.2277	50	Ⅱ	B	115/63、72	115	63	80.3333	72	87/48、63	87	48	61	63	98/63、75	98	63	74.6667	75	12	13.6667	103/67、77	103	67	79	77	15	96/60、57	96	60	72	57	80/47、78	80	47	58	78	107/72、75	107	72	83.6667	75	114	84	0.32
Participant 39	50	62	160	2.56	24.2188	50	Ⅱ	B	116/71、52	116	71	86	52	96/65、63	96	65	75.3333	63	139/87、78	139	87	104.333	78	15	29	101/69、67	101	69	79.6667	67	23	122/71、70	122	71	88	70	138/80、73	138	80	99.3333	73	131/69、70	131	69	89.6667	70	104	69	0.4
Participant 40	50	60	162	2.6244	22.8624	50	Ⅰ	B	135/76、89	135	76	95.6667	89	99/52、85	99	52	67.6667	85	105/67、86	105	67	79.6667	86	1	12	117/65、72	117	65	82.3333	72	50	126/87、91	126	87	100	91	139/86、81	139	86	103.667	81	113/78、80	113	78	89.6667	80	182	150	0.68
The average	44.1579	55	157.85	2.49329	22.0702	47.5		#DIV/0!	#DIV/0!	129.05	77.65	94.7833	83.8	#DIV/0!	100.7	61.55	74.6	83.1	#DIV/0!	123.55	78.55	93.55	92.4	9.3	18.95	#DIV/0!	110	70.9	83.9333	81.75	37.1	#DIV/0!	122.65	74.5	90.55	75.5	#DIV/0!	130.25	79	96.0833	83.5	#DIV/0!	127.5	78.75	95	74.3	144.5	118.05	0.467
The standard deviation	9.99591	8.23344	4.13299	0.129695	3.17469	22.4488		#DIV/0!	#DIV/0!	16.7849	10.8058	11.6851	15.1644	#DIV/0!	14.7937	9.43384	10.5229	13.5215	#DIV/0!	27.5709	19.5542	21.7248	14.6589	9.74463	17.1079	#DIV/0!	17.0108	12.3028	13.5908	13.7798	25.7782	#DIV/0!	21.5389	14.4495	15.8562	15.2816	#DIV/0!	24.6254	16.5243	17.7365	12.8821	#DIV/0!	19.116	11.6478	12.9858	19.2603	41.3719	40.604	0.173056
Participant 41	40	55	150	2.25	24.4444	50	Ⅱ	C	109/77、74	109	77	87.6667	74	127/88、100	127	88	101	100	147/92、110	147	92	110.333	110	10	9.33333	98/61、71	98	61	73.3333	71	30	118/72、100	118	72	87.3333	100	122/71、95	122	71	88	95	112/75、84	112	75	87.3333	84	105	90	0.28
Participant 42	32	56	157	2.4649	22.719	30	Ⅰ	C	102/69、89	102	69	80	89	84/49、109	84	49	60.6667	109	88/53、112	88	53	64.6667	112	3	4	83/58、106	83	58	66.3333	106	20	101/68、76	101	68	79	76	103/76、87	103	76	85	87	103/75、86	103	75	84.3333	86	90	74	0.2
Participant 43	43	47	156	2.4336	19.313	100	Ⅰ	C	148/89、102	148	89	108.667	102	147/88、119	147	88	107.667	119	171/102、122	171	102	125	122	3	17.3333	130/79、119	130	79	96	119	40	141/97、89	141	97	111.667	89	136/99、103	136	99	111.333	103	129/94、94	129	94	105.667	94	223	209	0.64
Participant 44	42	30	153	2.3409	12.8156	30	Ⅰ	C	100/66、68	100	66	77.3333	68	112/76、68	112	76	88	68	100/65、92	100	65	76.6667	92	24	-11.3333	112/75、74	112	75	87.3333	74	20	124/85、73	124	85	98	73	137/94、65	137	94	108.333	65	129/83、73	129	83	98.3333	73	186	172	0.8
Participant 45	40	63	160	2.56	24.6094	100	Ⅰ	C	137/89、77	137	89	105	77	84/35、72	84	35	51.3333	72	88/50、68	88	50	62.6667	68	-4	11.3333	96/58、63	96	58	70.6667	63	37	93/62、49	93	62	72.3333	49	110/74、66	110	74	86	66	120/72、68	120	72	88	68	140	107	0.4
Participant 46	31	55	166	2.7556	19.9594	20	Ⅰ	C	117/77、92	117	77	90.3333	92	112/77、83	112	77	88.6667	83	101/70、79	101	70	80.3333	79	-4	-8.33333	99/66、82	99	66	77	82	20	101/53、72	101	53	69	72	112/60、71	112	60	77.3333	70	110/48、65	110	48	68.6667	65	133	100	0.26
Participant 47	44	52.5	157	2.4649	21.299	100	Ⅱ	C	119/57、71	119	57	77.6667	71	108/51、84	108	51	70	84	145/73、100	145	73	97	100	16	27	103/49、75	103	49	67	75	30	133/60、59	133	60	84.3333	89	111/39、83	111	69	83	83	107/50、78	107	50	69	78	141	110	0.4
Participant 48	38	54	155	2.4025	22.4766	50	Ⅱ	C	109/65、65	109	65	79.6667	65	114/71、100	114	71	85.3333	100	157/97、111	157	97	117	111	11	31.6667	126/72、96	126	72	90	96	24	113/60、61	113	60	77.6667	61	107/60、63	107	60	75.6667	63	105/52、59	105	52	69.6667	59	148	68	0.28
Participant 49	47	58	167	2.7889	20.7967	50	Ⅰ	C	115/71、78	115	71	85.6667	78	106/68、79	106	68	80.6667	79	162/97、101	162	97	118.667	101	22	38	121/72、91	121	72	88.3333	91	25	116/79、76	116	79	91.3333	76	109/73、77	109	73	85	77	112/68、72	112	68	82.6667	72	108	78	0.28
Participant 50	39	45	150	2.25	20	50	Ⅰ	C	102/75、81	102	75	84	81	152/96、100	152	96	114.667	100	151/100、105	151	100	117	105	5	2.33333	126/89、119	126	89	101.333	119	40	120/79、80	120	79	92.6667	80	157/126、82	157	126	136.333	82	138/84、79	138	84	102	79	100	71	0.24
Participant 51	37	65	158	2.4964	26.0375	50	Ⅰ	C	117/80、63	117	80	92.3333	63	107/66、66	107	66	79.6667	66	140/78、78	140	78	98.6667	78	12	19	104/64、63	104	64	77.3333	63	20	154/101、89	154	101	118.667	89	132/107、74	132	107	115.333	74	107/70、72	107	70	82.3333	72	122	106	0.4
Participant 52	44	59	162	2.6244	22.4813	30	Ⅰ	C	110/68、82	110	68	82	82	121/70、80	121	70	87	80	140/84、100	140	84	102.667	100	20	15.6667	128/81、86	128	81	96.6667	86	100	124/90、70	124	90	101.333	70	120/60、65	120	60	80	65	107/58、54	107	58	74.3333	54	102	70	0.28
Participant 53	43	61	158	2.4964	24.4352	50	Ⅰ	C	122/73、85	122	73	89.3333	85	113/72、88	113	72	85.6667	88	143/93、106	143	93	109.667	106	18	24	128/83、91	128	83	98	91	35	138/70、80	138	70	92.6667	80	133/73、85	133	73	93	85	115/67、70	115	67	83	70	218	197	0.8
Participant 54	47	65	158	2.4964	26.0375	30	Ⅱ	C	124/72、71	124	72	89.3333	71	76/53、92	76	53	60.6667	92	150/99、115	150	99	116	115	23	55.3333	117/75、104	117	75	89	104	20	138/89、70	138	89	105.333	70	140/86、80	140	86	104	80	135/69、77	135	69	91	77	150	116	0.62
Participant 55	37	48	158	2.4964	19.2277	50	Ⅱ	C	137/84、76	137	84	101.667	76	106/68、85	106	68	80.6667	85	165/104、99	165	104	124.333	99	14	43.6667	132/80、87	132	80	97.3333	87	24	107/75、80	107	75	85.6667	80	112/65、86	112	65	80.6667	86	116/70、79	116	70	85.3333	79	115	78	0.32
Participant 56	32	47	155	2.4025	19.563	20	Ⅱ	C	97/70、90	97	70	79	90	112/78、100	112	78	89.3333	100	149/102、117	149	102	117.667	117	17	28.3333	115/76、96	115	76	89	96	45	150/98、76	150	98	115.333	76	139/97、79	139	97	111	79	125/87、85	125	87	99.6667	85	121	82	0.44
Participant 57	29	60	158	2.4964	24.0346	100	Ⅰ	C	117/74、91	117	74	88.3333	91	116/73、85	116	73	87.3333	85	159/113、96	159	113	128.333	96	11	41	121/82、95	121	82	95	95	40	136/80、84	136	80	98.6667	84	128/77、80	128	77	94	80	125/67、71	125	67	86.3333	71	131	104	0.4
Participant 58	56	55	150	2.25	24.4444	100	Ⅰ	C	116/74、67	116	74	88	67	139/83、68	139	83	101.667	68	173/103、108	173	103	126.333	108	40	24.6667	142/91、62	142	91	108	62	45	108/86、83	108	86	93.3333	83	152/104、69	152	104	120	69	137/108、63	137	108	117.667	63	125	105	0.4
Participant 59	48	60	160	2.56	23.4375	50	Ⅰ	C	116/80、80	116	80	92	80	126/82、88	126	82	96.6667	88	173/141、111	173	141	151.667	111	23	55	164/87、99	164	87	112.667	99	55	162/90、78	162	90	114	78	145/64、83	145	64	91	83	141/84、70	141	84	103	70	164	138	0.56
Participant 60	49	55	159	2.5281	21.7555	50	Ⅰ	C	122/72、68	122	72	88.6667	68	83/57、77	83	57	65.6667	77	134/90、104	134	90	104.667	104	27	39	114/76、84	114	76	88.6667	84	40	116/75、79	116	75	88.6667	79	125/69、79	125	69	87.6667	79	116/89、84	116	89	98	84	154	253	0.38
The average	40.9	54.525	157.35	2.47792	21.9944	55.5		#DIV/0!	#DIV/0!	116.8	74.1	88.3333	78.5	#DIV/0!	112.25	70.05	84.1167	87.15	#DIV/0!	141.8	90.3	107.467	101.7	14.55	23.35	#DIV/0!	117.95	73.7	88.45	88.15	35.5	#DIV/0!	124.65	78.45	93.85	77.7	#DIV/0!	126.5	80.2	95.6333	78.55	#DIV/0!	119.45	73.5	88.8167	74.15	138.8	116.4	0.419
The standard deviation	6.84336	8.21019	4.60292	0.145325	3.07653	28.3725		#DIV/0!	#DIV/0!	12.9477	7.84655	8.69832	10.5456	#DIV/0!	20.3828	15.0594	16.3544	14.2248	#DIV/0!	26.9338	21.1961	22.4495	13.7615	10.8554	18.9124	#DIV/0!	18.254	11.2956	13.0287	16.9435	18.412	#DIV/0!	18.8938	13.6901	14.1948	10.8826	#DIV/0!	15.8496	18.4465	16.5204	10.3795	#DIV/0!	12.1199	15.2436	13.2164	9.87434	36.6026	51.9427	0.177049
Participant 61	59	60	160	2.56	23.4375	30	Ⅱ	D	147/75、59	147	75	99	59	105/62、58	105	65	78.3333	58	159/89、92	159	89	112.333	92	34	34	112/73、73	112	73	86	73	45	190/87、73	190	87	121.333	73	138/84、63	138	84	102	63	146/83、77	146	83	104	77	165	132	0.68
Participant 62	35	59	163	2.6569	22.2063	50	Ⅰ	D	112/80、74	112	80	90.6667	74	118/70、83	118	70	86	83	99/60、83	99	60	73	83	0	-13	104/72、73	104	72	82.6667	73	26	117/84、72	117	84	95	72	147/98、103	147	98	114.333	103	134/90、84	134	90	104.667	84	121	101	0.4
Participant 63	55	67.5	156	2.4336	27.7367	200	Ⅱ	D	166/97、81	166	97	120	81	126/64、81	126	64	84.6667	81	144/77、83	144	77	99.3333	83	2	14.6667	133/75、85	133	75	94.3333	85	41	119/81、62	119	81	93.6667	62	131/77、98	131	77	95	98	117/86、98	117	86	96.3333	98	265	230	1.8
Participant 64	38	55	159	2.5281	21.7555	100	Ⅰ	D	118/73、62	118	73	88	62	113/71、58	113	71	85	58	126/81、86	126	81	96	86	28	11	108/65、67	108	65	79.3333	67	20	87/59、58	87	59	68.3333	58	113/47、89	113	47	69	89	112/79、97	112	79	90	97	180	154	0.6
Participant 65	47	65	155	2.4025	27.0552	100	Ⅰ	D	132/80、66	132	80	97.3333	66	84/50、76	84	50	61.3333	76	95/40、85	95	40	58.3333	85	9	-3	97/53、66	97	53	67.6667	66	15	131/89、90	131	89	103	90	136/78、88	136	78	97.3333	88	128/70、78	128	70	89.3333	78	163	135	0.7
Participant 66	57	48	151	2.2801	21.0517	50	Ⅱ	D	146/92、82	146	92	110	82	93/51、80	93	51	65	80	118/75、90	118	75	89.3333	90	10	24.3333	97/47、81	97	47	63.6667	81	50	145/112、92	145	112	123	92	159/99、89	159	99	119	89	158/96、91	158	96	116.667	91	120	98	0.44
Participant 67	33	53	163	2.6569	19.9481	10	Ⅰ	D	115/68、81	115	68	83.6667	81	99/60、88	99	60	73	88	105/64、98	105	64	77.6667	98	10	4.66667	96/59、91	96	59	71.3333	91	44	104/61、65	104	61	75.3333	65	135/91、85	135	91	105.667	85	125/93、87	125	93	103.667	87	102	78	0.24
Participant 68	38	71.5	162	2.6244	27.2443	200	Ⅰ	D	131/72、78	131	82	98.3333	78	93/43、70	93	43	59.6667	70	113/67、82	113	67	82.3333	82	12	22.6667	98/55、64	98	55	69.3333	64	70	115/69、68	115	69	84.3333	68	118/67、80	118	67	84	80	109/71、84	109	71	83.6667	84	190	170	1.16
Participant 69	52	54	158	2.4964	21.6311	50	Ⅰ	D	102/67、83	102	67	78.6667	83	83/57、73	83	57	65.6667	73	110/77、95	110	77	88	95	22	22.3333	91/58、69	91	58	69	69	40	126/84、98	126	84	98	98	114/79、92	114	79	90.6667	92	114/76、95	114	76	88.6667	95	130	100	0.32
Participant 70	47	49	156	2.4336	20.1348	50	Ⅱ	D	143/84、107	143	84	103.667	107	103/59、86	103	59	73.6667	86	125/71、101	125	71	89	101	15	15.3333	113/64、85	113	64	80.3333	85	36	150/92、90	150	92	111.333	90	150/87、91	150	87	108	91	146/89、73	146	89	108	73	136	120	0.44
Participant 71	36	49	145	2.1025	23.3056	100	Ⅰ	D	126/91、89	126	91	102.667	89	102/63、72	102	63	76	72	116/72、80	116	72	86.6667	80	8	10.6667	99/62、71	99	62	74.3333	71	60	114/71、58	114	71	85.3333	58	97/69、68	97	69	78.3333	68	102/70、66	102	70	80.6667	66	190	175	0.64
Participant 72	52	60	150	2.25	26.6667	20	Ⅱ	D	115/85、61	115	85	95	61	90/58、63	90	58	68.6667	63	100/69、80	100	69	79.3333	80	17	10.6667	109/77、60	109	77	87.6667	60	35	153/107、77	153	107	122.333	77	183/124、91	183	124	143.667	91	130/68、69	130	68	88.6667	69	140	110	0.4
Participant 73	49	60	162	2.6244	22.8624	50	Ⅱ	D	100/54、61	100	54	69.3333	61	86/43、51	86	43	57.3333	51	101/51、64	101	51	67.6667	65	14	10.3333	85/39、50	85	39	54.3333	50	64	146/87、78	146	87	106.667	78	152/80、72	152	80	104	72	133/77、65	133	77	95.6667	65	217	191	0.76
Participant 74	40	52	152	2.3104	22.5069	20	Ⅰ	D	127/71、75	127	71	89.6667	75	101/51、84	101	51	67.6667	84	92/47、100	92	47	62	100	16	-5.66667	95/52、70	95	52	66.3333	70	22	129/60、91	129	60	83	91	112/70、89	112	70	84	89	91/68、80	91	68	75.6667	80	80	47	0.28
Participant 75	40	57	158	2.4964	22.8329	50	Ⅰ	D	104/65、73	104	65	78	73	82/44、68	82	44	56.6667	68	94/57、85	94	57	69.3333	85	17	12.6667	87/50、55	87	50	62.3333	55	14	128/78、90	128	78	94.6667	90	130/63、99	130	63	85.3333	99	112/68、96	112	68	82.6667	96	100	76	0.36
Participant 76	48	60	160	2.56	23.4375	100	Ⅱ	D	122/74、84	122	74	90	84	81/54、83	81	54	63	83	126/96、104	126	96	106	104	21	43	91/63、73	91	63	72.3333	73	55	154/101、123	154	101	118.667	123	115/94、128	115	94	101	128	129/64、129	129	64	85.6667	129	170	138	0.68
Participant 77	49	63	153	2.3409	26.9127	50	Ⅱ	D	139/75、85	139	75	96.3333	85	103/62、82	103	62	75.6667	82	110/68、94	110	68	82	94	12	6.33333	98/56、80	98	56	70	80	60	116/81、117	116	81	92.6667	117	133/74、110	133	74	93.6667	110	139/89、90	139	89	105.667	90	236	198	1.04
Participant 78	42	63	152	2.3104	27.268	10	Ⅰ	D	113/79、90	113	79	90.3333	90	105/75、89	105	75	85	89	168/115、126	168	115	132.667	126	37	47.6667	110/70、91	110	70	83.3333	91	45	186/119、120	186	119	141.333	120	173/108、104	173	108	129.667	104	155/114、92	155	114	127.667	92	65	36	0.22
Participant 79	39	54	165	2.7225	19.8347	100	Ⅰ	D	111/60、69	111	60	77	69	87/53、84	87	53	64.3333	84	112/79、100	112	79	90	100	16	25.6667	109/67、89	109	67	81	89	41	137/86、91	137	86	103	91	132/83、93	132	83	99.3333	93	111/83、97	111	83	92.3333	97	120	90	0.24
Participant 80	36	60	145	2.1025	28.5375	50	Ⅰ	D	129/85、108	129	85	99.6667	108	103/52、94	103	52	69	94	126/78、99	126	78	94	99	5	25	103/65、85	103	65	77.6667	85	45	150/94、100	150	94	112.667	100	149/97、96	149	97	114.333	96	129/88、96	129	88	101.667	96	110	95	0.44
The average	44.6	58	156.25	2.44463	23.8183	69.5		#DIV/0!	#DIV/0!	124.9	76.85	92.8667	78.4	#DIV/0!	97.85	57.25	70.7833	76.15	#DIV/0!	116.95	71.65	86.75	91.4	15.25	15.9667	#DIV/0!	101.75	61.1	74.65	73.9	41.4	#DIV/0!	134.85	85.1	101.683	85.65	#DIV/0!	135.85	83.45	100.917	91.4	#DIV/0!	126	81.1	96.0667	87.2	150	123.7	0.592
The standard deviation	7.89003	6.31414	5.82079	0.180465	2.87725	53.9469		#DIV/0!	#DIV/0!	17.1584	10.898	12.0503	13.797	#DIV/0!	12.4658	9.19883	9.52023	11.7127	#DIV/0!	20.7655	17.0302	17.6366	12.6008	9.6129	15.2261	#DIV/0!	11.04	9.99947	9.81494	11.8095	16.0866	#DIV/0!	25.3549	16.5304	18.2765	19.7038	#DIV/0!	21.5389	17.2672	17.7355	14.5725	#DIV/0!	17.6486	12.422	12.9455	14.6057	52.2494	50.9283	0.383524
[truncated: 16 more columns]

## Sheet: Sheet2
Analysis of outliers	BP, HR when entering the house	SBP when entering the house	DBP when entering the house	MAP when entering the house	HR when entering the house	BP and HR after induction and before intubation	SBP after induction and before intubation	DBP after induction and before intubation	MAP after induction and before intubation	HR after induction and before intubation	BP, HR immediately after intubation	SBP immediately after intubation	DBP immediately after intubation	MAP immediately after intubation	HR immediately after intubation	The difference in HR before and after intubation	The difference in MAP before and after intubation	Bp and HR at 5min after intubation	SBP at 5min after intubation	DBP at 5min after intubation	MAP at 5min after intubation	HR at 5min after intubation
	144/84、96	144	84	104	96	134/78、84	134	78		84	79/43、95	79	43	55	95	11	55	98/62、74	98	62	74	74
	95/47、74	95	47	63	74	94/54、54	94	54	67.3333	54	95/48、66	95	48	63.6667	66	12	-3.66667	91/63、53	91	63	72.3333	53
	127/64、74	127	64	85	74	122/67、82	122	67		82	179/107、95	179	107		95	13		118/73、83	118	73	88	83
	138/75、75	138	75	96	75	85/47、70	85	47	59.6667	70	102/63、81	102	66	78	81	11	18.3333	90/51、68	90	51	64	68
	108/67、79	108	67	80.6667	79	80/43、73	80	43	55.3333	73	88/58、88	88	58	68	88	15	12.6667	89/56、90	89	56	67	90
	119/81、63	119	81	93.6667	63	94/60、52	94	60	71.3333	52	144/74、94	144	74	97.3333	94	42	26	137/83、57	137	83	101	57
	109/80、62	109	80	89.6667	62	90/55、69	90	55	66.6667	69	96/61、72	96	61	72.6667	72	3	6	93/59、68	93	59	70.3333	68
	137/79、81	137	79	98.3333	81	92/51、61	92	51	64.6667	61	123/89、81	123	89	100.333	81	20	35.6667	111/80、76	111	80	90.3333	76
	119/81、81	119	81	93.6667	81	75/39、69	75	39	51	69	89/60、79	89	60	69.6667	79	10	18.6667	89/50、65	89	50	63	65
	115/71、63	115	71	85.6667	63	98/55、78	98	55	69.3333	78	129/83、96	129	83	98.3333	96	18	29	118/75、78	118	75	89.3333	78
	110/81、80	110	81	90.6667	80	84/43、64	84	43	56.6667	64	83/48、74	83	48	59.6667	74	10	3	93/62、64	93	62	72.3333	64
	101/55、68	101	55	70.3333	68	95/49、79	95	49	64.3333	79	102/56、82	102	56	71.3333	82	3	7	99/52、78	99	52	67.6667	78
	126/70、52	126	70	88.6667	52	101/59、51	101	59	73	51	122/74、67	122	74	90	67	16	17	117/73、52	117	73	87.6667	52
	125/64、60	125	64	84.3333	60	94/48、62	94	48	63.3333	62	114/60、74	114	60	78	74	12	14.6667	98/52、59	98	52	67.3333	59
	169/86、62	169	86	113.667	62	96/57、61	96	57	70	61	120/72、74	120	72	88	74	13	18	99/62、61	99	62	74.3333	61
	125/83、81	125	83	97	81	92/53、79	92	53	66	79	106/73、98	106	73	84	98	19	18	92/63、76	92	63	72.6667	76
	120/68、72	120	68	85.3333	72	78/40、61	78	40	52.6667	61	93/54、69	93	54	67	69	8	14.3333	90/48、65	90	48	62	65
	101/72、71	101	72	81.6667	71	96/45、70	96	45	62	70	94/62、72	94	62	72.6667	72	2	10.6667	104/74、66	104	74	84	66
	124/73、80	124	73	90	80	91/51、72	91	51	64.3333	72	94/61、76	94	61	72	76	4	7.66667	101/58、68	101	58	72.3333	68
	152/90、90	152	90	110.667	90	93/57、82	93	57	69	82	107/68、92	107	68	81	92	10	12	108/74、84	108	74	85.3333	84
	#DIV/0!	123.2	73.55	90.1	73.2	#DIV/0!	94.2	52.55	63.7037	68.65	#DIV/0!	107.95	65.85	77.193	81.25	12.6	16.8421	#DIV/0!	101.75	63.5	76.25	69.25
	#DIV/0!	18.2082	10.7384	12.0015	10.8366	#DIV/0!	13.5437	9.33852	6.39433	10.1891	#DIV/0!	23.6342	15.1111	13.0404	10.632	8.65965	13.0196	#DIV/0!	12.8591	10.6202	10.9137	10.4321
High limit outlier		169.758	101.008	120.788	100.909	#DIV/0!	128.831	76.4286	80.054	94.7036	#DIV/0!	168.383	104.489	110.537	108.436	34.7427	50.1333	#DIV/0!	134.631	90.656	104.156	95.9249
Low limit outlier		76.6418	46.0919	59.4121	45.4909	#DIV/0!	59.5688	28.6714	47.3534	42.5964	#DIV/0!	47.5173	27.211	43.8486	54.064	-9.54272	-16.4491	#DIV/0!	68.8694	36.344	48.3436	42.5751
	128/82、92	128	82	97.3333	92	95/59、73	95	59	71	73	94/56、71	94	56	68.6667	71	-2	-2.33333	91/57、64	91	57	68.3333	64
	115/83、111	115	83	93.6667	111	89/52、121	89	52	64.3333		84/57、116	84	57	66	116	116	1.66667	101/69、108	101	69	79.6667	108
	156/70、111	156	70	98.6667	111	114/56、74	114	56	75.3333	74	102/48、76	102	48	66	76	2	-9.33333	105/67、64	105	67	79.6667	64
	106/62、69	106	62	76.6667	69	70/44、70	70	44	52.6667	70	102/78、88	102	78	86	88	18	33.3333	96/65、72	96	65	75.3333	72
	135/91、87	135	91	105.667	87	83/55、94	83	55	64.3333	94	120/80、81	120	80	93.3333	81	-13	29	115/76、81	115	76	89	81
	155/96、95	155	96	115.667	95	113/73、85	113	73	86.3333	85	193/132、112	193	132		112	27		150/99、100	150	99	116	100
	112/70、83	112	70	84	83	87/55、74	87	55	65.6667	74	101/66、82	101	66	77.6667	82	8	12	87/54、73	87	54	65	73
	124/76、86	124	76	92	86	100/59、84	100	59	72.6667	84	109/73、92	109	73	85	92	8	12.3333	93/58、75	93	58	69.6667	75
	151/80、78	151	80	103.667	78	110/69、96	110	69	82.6667	96	155/104、112	155	104	121	112	16	38.3333	131/87、97	131	87	101.667	97
	148/91、71	148	91	110	71	103/67、73	103	67	79	73	101/65、81	101	65	77	81	8	-2	93/64、65	93	64	73.6667	65
	149/83、87	149	83	105	87	103/74、87	103	74	83.6667	87	125/77、100	125	77	93	100	13	9.33333	102/64、88	102	64	76.6667	88
	103/60、72	103	60	74.3333	72	91/59、72	91	59	69.6667	72	133/73、84	133	73	93	84	12	23.3333	103/65、72	103	65	77.6667	72
	134/91、108	134	91	105.333	108	120/68、95	120	68	85.3333	95	147/95、109	147	95	112.333	109	14	27	127/90、95	127	90	102.333	95
	127/80、89	127	80	95.6667	89	109/69、89	109	69	82.3333	89	150/99、111	150	99	116	111	22	33.6667	108/64、90	108	64	78.6667	90
	118/63、76	118	63	81.3333	76	130/66、90	130	66	87.3333	90	157/79、108	157	79	105	108	18	17.6667	127/70、100	127	70	89	100
	141/88、68	141	88	105.667	68	122/81、86	122	81	94.6667	86	140/96、86	140	96	110.667	86	0	16	138/93、80	138	93	108	80
	113/77、80	113	77	89	80	93/60、88	93	60	71	88	116/76、100	116	76	89.3333	100	12	18.3333	112/75、95	112	75	87.3333	95
	115/63、72	115	63	80.3333	72	87/48、63	87	48	61	63	98/63、75	98	63	74.6667	75	12	13.6667	103/67、77	103	67	79	77
	116/71、52	116	71	86	52	96/65、63	96	65	75.3333	63	139/87、78	139	87	104.333	78	15	29	101/69、67	101	69	79.6667	67
	135/76、89	135	76	95.6667	89	99/52、85	99	52	67.6667	85	105/67、86	105	67	79.6667	86	1	12	117/65、72	117	65	82.3333	72
	#DIV/0!	129.05	77.65	94.7833	83.8	#DIV/0!	100.7	61.55	74.6	81.1053	#DIV/0!	123.55	78.55	90.4561	92.4	15.35	16.4737	#DIV/0!	110	70.9	83.9333	81.75
	#DIV/0!	16.7849	10.8058	11.6851	15.1644	#DIV/0!	14.7937	9.43384	10.5229	10.4397	#DIV/0!	27.5709	19.5542	17.208	14.6589	25.3943	13.3972	#DIV/0!	17.0108	12.3028	13.5908	13.7798
High limit outlier		171.969	105.28	124.662	122.575	#DIV/0!	138.527	85.6723	101.507	107.8	#DIV/0!	194.049	128.55	134.457	129.883	80.2833	50.7304	#DIV/0!	153.497	102.358	118.685	116.985
Low limit outlier		86.1309	50.0195	64.9046	45.0247	#DIV/0!	62.8726	37.4277	47.6929	54.4108	#DIV/0!	53.0512	28.55	46.4554	54.9171	-49.5833	-17.783	#DIV/0!	66.5033	39.4418	49.1818	46.5152
	109/77、74	109	77	87.6667	74	127/88、100	127	88	101	100	147/92、110	147	92	110.333	110	10	9.33333	98/61、71	98	61	73.3333	71
	102/69、89	102	69	80	89	84/49、109	84	49	60.6667	109	88/53、112	88	53	64.6667	112	3	4	83/58、106	83	58	66.3333	106
	148/89、102	148	89	108.667	102	147/88、119	147	88	107.667	119	171/102、122	171	102	125	122	3	17.3333	130/79、119	130	79	96	119
	100/66、68	100	66	77.3333	68	112/76、68	112	76	88	68	100/65、92	100	65	76.6667	92	24	-11.3333	112/75、74	112	75	87.3333	74
	137/89、77	137	89	105	77	84/35、72	84	35	51.3333	72	88/50、68	88	50	62.6667	68	-4	11.3333	96/58、63	96	58	70.6667	63
	117/77、92	117	77	90.3333	92	112/77、83	112	77	88.6667	83	101/70、79	101	70	80.3333	79	-4	-8.33333	99/66、82	99	66	77	82
	119/57、71	119	57	77.6667	71	108/51、84	108	51	70	84	145/73、100	145	73	97	100	16	27	103/49、75	103	49	67	75
	109/65、65	109	65	79.6667	65	114/71、100	114	71	85.3333	100	157/97、111	157	97	117	111	11	31.6667	126/72、96	126	72	90	96
	115/71、78	115	71	85.6667	78	106/68、79	106	68	80.6667	79	162/97、101	162	97	118.667	101	22	38	121/72、91	121	72	88.3333	91
	102/75、81	102	75	84	81	152/96、100	152	96	114.667	100	151/100、105	151	100	117	105	5	2.33333	126/89、119	126	89	101.333	119
	117/80、63	117	80	92.3333	63	107/66、66	107	66	79.6667	66	140/78、78	140	78	98.6667	78	12	19	104/64、63	104	64	77.3333	63
	110/68、82	110	68	82	82	121/70、80	121	70	87	80	140/84、100	140	84	102.667	100	20	15.6667	128/81、86	128	81	96.6667	86
	122/73、85	122	73	89.3333	85	113/72、88	113	72	85.6667	88	143/93、106	143	93	109.667	106	18	24	128/83、91	128	83	98	91
	124/72、71	124	72	89.3333	71	76/53、92	76	53	60.6667	92	150/99、115	150	99	116	115	23	55.3333	117/75、104	117	75	89	104
	137/84、76	137	84	101.667	76	106/68、85	106	68	80.6667	85	165/104、99	165	104	124.333	99	14	43.6667	132/80、87	132	80	97.3333	87
	97/70、90	97	70	79	90	112/78、100	112	78	89.3333	100	149/102、117	149	102	117.667	117	17	28.3333	115/76、96	115	76	89	96
	117/74、91	117	74	88.3333	91	116/73、85	116	73	87.3333	85	159/113、96	159	113	128.333	96	11	41	121/82、95	121	82	95	95
	116/74、67	116	74	88	67	139/83、68	139	83	101.667	68	173/103、108	173	103	126.333	108	40	24.6667	142/91、62	142	91	108	62
	116/80、80	116	80	92	80	126/82、88	126	82	96.6667	88	173/141、111	173	141	151.667	111	23	55	164/87、99	164	87	112.667	99
	122/72、68	122	72	88.6667	68	83/57、77	83	57	65.6667	77	134/90、104	134	90	104.667	104	27	39	114/76、84	114	76	88.6667	84
	#DIV/0!	116.8	74.1	88.3333	78.5	#DIV/0!	112.25	70.05	84.1167	87.15	#DIV/0!	141.8	90.3	107.467	101.7	14.55	23.35	#DIV/0!	117.95	73.7	88.45	88.15
	#DIV/0!	12.9477	7.84655	8.69832	10.5456	#DIV/0!	20.3828	15.0594	16.3544	14.2248	#DIV/0!	26.9338	21.1961	22.4495	13.7615	10.8554	18.9124	#DIV/0!	18.254	11.2956	13.0287	16.9435
High limit outlier		149.907	94.1636	110.575	105.465	#DIV/0!	164.369	108.557	125.935	123.523	#DIV/0!	210.67	144.498	164.87	136.888	42.3072	71.709	#DIV/0!	164.625	102.583	121.764	131.474
Low limit outlier		83.6928	54.0364	66.0917	51.5348	#DIV/0!	60.1311	31.543	42.2986	50.7772	#DIV/0!	72.9302	36.1016	50.0632	66.5118	-13.2072	-25.009	#DIV/0!	71.2746	44.8173	55.1357	44.8255
	147/75、59	147	75	99	59	105/62、58	105	65	78.3333	58	159/89、92	159	89	112.333	92	34	34	112/73、73	112	73	86	73
	112/80、74	112	80	90.6667	74	118/70、83	118	70	86	83	99/60、83	99	60	73	83	0	-13	104/72、73	104	72	82.6667	73
	166/97、81	166	97	120	81	126/64、81	126	64	84.6667	81	144/77、83	144	77	99.3333	83	2	14.6667	133/75、85	133	75	94.3333	85
	118/73、62	118	73	88	62	113/71、58	113	71	85	58	126/81、86	126	81	96	86	28	11	108/65、67	108	65	79.3333	67
	132/80、66	132	80	97.3333	66	84/50、76	84	50	61.3333	76	95/40、85	95	40	58.3333	85	9	-3	97/53、66	97	53	67.6667	66
	146/92、82	146	92	110	82	93/51、80	93	51	65	80	118/75、90	118	75	89.3333	90	10	24.3333	97/47、81	97	47	63.6667	81
	115/68、81	115	68	83.6667	81	99/60、88	99	60	73	88	105/64、98	105	64	77.6667	98	10	4.66667	96/59、91	96	59	71.3333	91
	131/72、78	131	82	98.3333	78	93/43、70	93	43	59.6667	70	113/67、82	113	67	82.3333	82	12	22.6667	98/55、64	98	55	69.3333	64
	102/67、83	102	67	78.6667	83	83/57、73	83	57	65.6667	73	110/77、95	110	77	88	95	22	22.3333	91/58、69	91	58	69	69
	143/84、107	143	84	103.667	107	103/59、86	103	59	73.6667	86	125/71、101	125	71	89	101	15	15.3333	113/64、85	113	64	80.3333	85
	126/91、89	126	91	102.667	89	102/63、72	102	63	76	72	116/72、80	116	72	86.6667	80	8	10.6667	99/62、71	99	62	74.3333	71
	115/85、61	115	85	95	61	90/58、63	90	58	68.6667	63	100/69、80	100	69	79.3333	80	17	10.6667	109/77、60	109	77	87.6667	60
	100/54、61	100	54	69.3333	61	86/43、51	86	43	57.3333	51	101/51、64	101	51	67.6667	65	14	10.3333	85/39、50	85	39	54.3333	50
	127/71、75	127	71	89.6667	75	101/51、84	101	51	67.6667	84	92/47、100	92	47	62	100	16	-5.66667	95/52、70	95	52	66.3333	70
	104/65、73	104	65	78	73	82/44、68	82	44	56.6667	68	94/57、85	94	57	69.3333	85	17	12.6667	87/50、55	87	50	62.3333	55
	122/74、84	122	74	90	84	81/54、83	81	54	63	83	126/96、104	126	96	106	104	21	43	91/63、73	91	63	72.3333	73
	139/75、85	139	75	96.3333	85	103/62、82	103	62	75.6667	82	110/68、94	110	68	82	94	12	6.33333	98/56、80	98	56	70	80
	113/79、90	113	79	90.3333	90	105/75、89	105	75	85	89	168/115、126	168	115		126	37	-85	110/70、91	110	70	83.3333	91
	111/60、69	111	60	77	69	87/53、84	87	53	64.3333	84	112/79、100	112	79	90	100	16	25.6667	109/67、89	109	67	81	89
	129/85、108	129	85	99.6667	108	103/52、94	103	52	69	94	126/78、99	126	78	94	99	5	25	103/65、85	103	65	77.6667	85
	#DIV/0!	124.9	76.85	92.8667	78.4	#DIV/0!	97.85	57.25	70.7833	76.15	#DIV/0!	116.95	71.65	84.3333	91.4	15.25	9.33333	#DIV/0!	101.75	61.1	74.65	73.9
	#DIV/0!	17.1584	10.898	12.0503	13.797	#DIV/0!	12.4658	9.19883	9.52023	11.7127	#DIV/0!	20.7655	17.0302	14.3191	12.6008	9.6129	25.8683	#DIV/0!	11.04	9.99947	9.81494	11.8095
High limit outlier		168.774	104.716	123.679	113.679	#DIV/0!	129.725	80.7714	95.1266	106.099	#DIV/0!	170.048	115.196	120.947	123.62	39.8302	75.4786	#DIV/0!	129.979	86.6687	99.7468	104.097
Low limit outlier		81.026	48.9839	62.0541	43.121	#DIV/0!	65.9748	33.7286	46.4401	46.2007	#DIV/0!	63.8525	28.1037	47.7194	59.1799	-9.33019	-56.8119	#DIV/0!	73.5207	35.5313	49.5532	43.7032

## Sheet: Sheet3
Analysis of outliers	Length of PACU stay（min）	BP, HR before extubation	SBP before extubation	DBP before extubation	MAP before extubation	HR before extubation	BP、HR Immediately after extubation	SBP Immediately after extubation	DBP Immediately after extubation	MAP Immediately after extubation	HR Immediately after extubation	Bp and HR 5min after extubation	SBP 5min after extubation	DBP 5min after extubation	MAP 5min after extubation	HR 5min after extubation
	35	156/104、90	156	104	121.333	90	162/93、93	162	93	116	93	155/100、87	155	100	118.333	87
	30	111/69、84	111	69	83	84	104/70、85	104	70	81.3333	85	111/66、83	111	66	81	83
	20	117/66、77	117	66	83	77	117/70、71	117	70	85.6667	71	145/80、94	145	80	101.667	94
	40	144/88、90	144	88	106.667	90	146/85、84	146	85	105.333	84	161/96、74	161	96	117.667	74
	20	80/44、76	80	44	56	76	84/46、82	84	46	58.6667	72	96/59、80	96	59	71.3333	80
	60	106/66、56	106	66	79.3333	56	117/77、51	117	77	90.3333	51	96/63、50	96	63	74	50
	41	109/71、53	109	71	83.6667	53	122/81、60	122	81	94.6667	60	114/68、66	114	68	83.3333	66
	25	133/92、106	133	92	105.667	106	130/87、104	130	87	101.333	104	130/88、103	130	88	102	103
	55	125/85、81	125	85	98.3333	81	127/94、103	127	94	105	103	115/80、99	115	80	91.6667	99
	12	136/93、96	136	93	107.333	96	122/78、80	122	78	92.6667	80	118/69、78	118	69	85.3333	78
	22	125/86、72	125	86	99	72	145/90、80	145	90	108.333	80	122/91、69	122	91	101.333	69
	10	114/66、92	114	66	82	92	113/71、100	113	71	85	100	112/73、82	112	73	86	82
	55	109/67、52	109	67	81	52	112/69、79	112	69	83.3333	79	114/70、76	114	70	84.6667	76
	40	121/68、64	121	68	85.6667	64	133/76、72	133	76	95	72	137/68、74	137	68	91	74
	28	138/110、77	138	110	119.333	77	143/109、96	143	109	120.333	96	139/97、64	139	97	111	64
	30	100/60、68	100	60	73.3333	68	117/68、87	117	68	84.3333	87	113/69、83	113	69	83.6667	83
	40	122/65、77	122	65	84	77	135/73、78	135	73	93.6667	78	144/81、73	144	81	102	73
	20	116/86、67	116	86	96	67	117/76、89	117	76	89.6667	89	111/77、83	111	77	88.3333	83
	20	110/63、91	110	63	78.6667	91	117/66、93	117	66	83	93	112/67、89	112	67	82	89
	45	152/99、91	152	99	116.667	91	171/103、103	171	103	125.667	103	166/98、97	166	98	120.667	97
	32.4	#DIV/0!	121.2	77.4	92	78	#DIV/0!	126.7	79.1	94.9667	84	#DIV/0!	125.55	78	93.85	80.2
	14.3688	#DIV/0!	18.2832	16.9966	17.0098	14.9032	#DIV/0!	19.9449	14.3009	15.5484	14.3893	#DIV/0!	20.4591	12.8923	14.7122	12.8743
High limit outlier	69.1411	#DIV/0!	167.95	120.86	135.494	116.107	#DIV/0!	177.699	115.667	134.724	120.794	#DIV/0!	177.864	110.966	131.469	113.12
Low limit outlier	-4.34109	#DIV/0!	74.45	33.9397	48.5059	39.8925	#DIV/0!	75.7008	42.5326	55.2094	47.2065	#DIV/0!	73.236	45.0345	56.2308	47.2804
	21	138/63、77	138	63	88	77	124/79、82	124	79	94	82	113/78、73	113	78	89.6667	73
	45	114/57、105	114	57	76	105	109/49、113	109	49	69	113	86/47、105	86	47	60	105
	30	151/83、76	151	83	105.667	76	167/79、83	167	79	108.333	83	155/82、78	155	82	106.333	78
		88/55、57	88	55	66	87	117/73、70	117	73	87.6667	70	123/73、67	123	73	89.6667	67
		141/89、66	141	89	106.333	66	168/76、82	168	76	106.667	82	157/90、80	157	90	112.333	80
	25	160/97、90	160	97	118	90	150/105、94	150	105	120	94	148/90、87	148	90	109.333	87
	25	94/62、72	94	62	72.6667	72	105/61、74	105	61	75.6667	74	121/72、62	121	72	88.3333	62
	10	103/80、72	103	80	87.6667	72	116/81、75	116	81	92.6667	75	116/82、72	116	82	93.3333	72
	30	168/108、87	168	108	128	87	158/96、90	158	96	116.667	90	147/84、92	147	84	105	92
	35	135/87、57	135	87	103	57	151/91、68	151	91	111	68	126/96、60	126	96	106	60
	45	108/67、55	108	67	80.6667	55	155/85、90	155	85	108.333	90	155/83、86	155	83	107	86
	60	114/62、60	114	62	79.3333	60	126/65、64	126	65	85.3333	64	111/58、61	111	58	75.6667	61
	28	112/62、99	112	62	78.6667	99	90/60、112	90	60	70	112	112/78、88	112	78	89.3333	88
	30	127/76、84	127	76	93	84	119/82、76	119	82	94.3333	76	132/84、74	132	84	100	74
	20	129/66、86	129	66	87	86	123/91、89	123	91	101.667	89	136/80、80	136	80	98.6667	80
	25	113/75、52	113	75	87.6667	52	151/110、92	151	110	123.667	92	144/94、88	144	94	110.667	8
	20	114/83、67	114	83	93.3333	67	119/84、84	119	84	95.6667	84	117/85、88	117	85	95.6667	88
	15	96/60、57	96	60	72	57	80/47、78	80	47	58	78	107/72、75	107	72	83.6667	75
	23	122/71、70	122	71	88	70	138/80、73	138	80	99.3333	73	131/69、70	131	69	89.6667	70
	50	126/87、91	126	87	100	91	139/86、81	139	86	103.667	81	113/78、80	113	78	89.6667	80
	29.8333	#DIV/0!	122.65	74.5	90.55	75.5	#DIV/0!	130.25	79	96.0833	83.5	#DIV/0!	127.5	78.75	95	74.3
	12.8532	#DIV/0!	21.5389	14.4495	15.8562	15.2816	#DIV/0!	24.6254	16.5243	17.7365	12.8821	#DIV/0!	19.116	11.6478	12.9858	19.2603
High limit outlier	62.6991	#DIV/0!	177.725	111.447	131.094	114.575	#DIV/0!	193.217	121.253	141.436	116.439	#DIV/0!	176.38	108.533	128.205	123.549
Low limit outlier	-3.03241	#DIV/0!	67.5751	37.5525	50.0057	36.425	#DIV/0!	67.283	36.7474	50.7311	50.5606	#DIV/0!	78.6204	48.9666	61.7953	25.0515
	30	118/72、100	118	72	87.3333	100	122/71、95	122	71	88	95	112/75、84	112	75	87.3333	84
	20	101/68、76	101	68	79	76	103/76、87	103	76	85	87	103/75、86	103	75	84.3333	86
	40	141/97、89	141	97	111.667	89	136/99、103	136	99	111.333	103	129/94、94	129	94	105.667	94
	20	124/85、73	124	85	98	73	137/94、65	137	94	108.333	65	129/83、73	129	83	98.3333	73
	37	93/62、49	93	62	72.3333	49	110/74、66	110	74	86	66	120/72、68	120	72	88	68
	20	101/53、72	101	53	69	72	112/60、71	112	60	77.3333	70	110/48、65	110	48	68.6667	65
	30	133/60、59	133	60	84.3333	89	111/39、83	111	69	83	83	107/50、78	107	50	69	78
	24	113/60、61	113	60	77.6667	61	107/60、63	107	60	75.6667	63	105/52、59	105	52	69.6667	59
	25	116/79、76	116	79	91.3333	76	109/73、77	109	73	85	77	112/68、72	112	68	82.6667	72
	40	120/79、80	120	79	92.6667	80	157/126、82	157	126	136.333	82	138/84、79	138	84	102	79
	20	154/101、89	154	101	118.667	89	132/107、74	132	107	115.333	74	107/70、72	107	70	82.3333	72
		124/90、70	124	90	101.333	70	120/60、65	120	60	80	65	107/58、54	107	58	74.3333	54
	35	138/70、80	138	70	92.6667	80	133/73、85	133	73	93	85	115/67、70	115	67	83	70
	20	138/89、70	138	89	105.333	70	140/86、80	140	86	104	80	135/69、77	135	69	91	77
	24	107/75、80	107	75	85.6667	80	112/65、86	112	65	80.6667	86	116/70、79	116	70	85.3333	79
	45	150/98、76	150	98	115.333	76	139/97、79	139	97	111	79	125/87、85	125	87	99.6667	85
	40	136/80、84	136	80	98.6667	84	128/77、80	128	77	94	80	125/67、71	125	67	86.3333	71
	45	108/86、83	108	86	93.3333	83	152/104、69	152	104	120	69	137/108、63	137	108	117.667	63
	55	162/90、78	162	90	114	78	145/64、83	145	64	91	83	141/84、70	141	84	103	70
	40	116/75、79	116	75	88.6667	79	125/69、79	125	69	87.6667	79	116/89、84	116	89	98	84
	32.1053	#DIV/0!	124.65	78.45	93.85	77.7	#DIV/0!	126.5	80.2	95.6333	78.55	#DIV/0!	119.45	73.5	88.8167	74.15
	10.7025	#DIV/0!	18.8938	13.6901	14.1948	10.8826	#DIV/0!	15.8496	18.4465	16.5204	10.3795	#DIV/0!	12.1199	15.2436	13.2164	9.87434
High limit outlier	59.4716	#DIV/0!	172.961	113.456	130.146	105.527	#DIV/0!	167.027	127.368	137.876	105.09	#DIV/0!	150.441	112.478	122.611	99.3987
Low limit outlier	4.73893	#DIV/0!	76.3385	43.4445	57.554	49.8731	#DIV/0!	85.9725	33.0323	53.3907	52.0096	#DIV/0!	88.4594	34.522	55.0224	48.9013
	45	190/87、73	190	87	121.333	73	138/84、63	138	84	102	63	146/83、77	146	83	104	77
	26	117/84、72	117	84	95	72	147/98、103	147	98	114.333	103	134/90、84	134	90	104.667	84
	41	119/81、62	119	81	93.6667	62	131/77、98	131	77	95	98	117/86、98	117	86	96.3333	98
	20	87/59、58	87	59	68.3333	58	113/47、89	113	47	69	89	112/79、97	112	79	90	97
	15	131/89、90	131	89	103	90	136/78、88	136	78	97.3333	88	128/70、78	128	70	89.3333	78
	50	145/112、92	145	112	123	92	159/99、89	159	99	119	89	158/96、91	158	96	116.667	91
	44	104/61、65	104	61	75.3333	65	135/91、85	135	91	105.667	85	125/93、87	125	93	103.667	87
	70	115/69、68	115	69	84.3333	68	118/67、80	118	67	84	80	109/71、84	109	71	83.6667	84
	40	126/84、98	126	84	98	98	114/79、92	114	79	90.6667	92	114/76、95	114	76	88.6667	95
	36	150/92、90	150	92	111.333	90	150/87、91	150	87	108	91	146/89、73	146	89	108	73
	60	114/71、58	114	71	85.3333	58	97/69、68	97	69	78.3333	68	102/70、66	102	70	80.6667	66
	35	153/107、77	153	107	122.333	77	183/124、91	183	124	143.667	91	130/68、69	130	68	88.6667	69
	64	146/87、78	146	87	106.667	78	152/80、72	152	80	104	72	133/77、65	133	77	95.6667	65
	22	129/60、91	129	60	83	91	112/70、89	112	70	84	89	91/68、80	91	68	75.6667	80
	14	128/78、90	128	78	94.6667	90	130/63、99	130	63	85.3333	99	112/68、96	112	68	82.6667	96
	55	154/101、123	154	101	118.667	123	115/94、128	115	94	101	128	129/64、129	129	64	85.6667
	60	116/81、117	116	81	92.6667	117	133/74、110	133	74	93.6667	110	139/89、90	139	89	105.667	90
	45	186/119、120	186	119	141.333	120	173/108、104	173	108	129.667	104	155/114、92	155	114	127.667	92
	41	137/86、91	137	86	103	91	132/83、93	132	83	99.3333	93	111/83、97	111	83	92.3333	97
	45	150/94、100	150	94	112.667	100	149/97、96	149	97	114.333	96	129/88、96	129	88	101.667	96
	41.4	#DIV/0!	134.85	85.1	101.683	85.65	#DIV/0!	135.85	83.45	100.917	91.4	#DIV/0!	126	81.1	96.0667	85
	16.0866	#DIV/0!	25.3549	16.5304	18.2765	19.7038	#DIV/0!	21.5389	17.2672	17.7355	14.5725	#DIV/0!	17.6486	12.422	12.9455	11.0905
High limit outlier	82.5335	#DIV/0!	199.682	127.368	148.416	136.033	#DIV/0!	190.925	127.602	146.266	128.662	#DIV/0!	171.128	112.863	129.168	113.359
Low limit outlier	0.266544	#DIV/0!	70.0175	42.8319	54.9504	35.2674	#DIV/0!	80.7751	39.2978	55.567	54.1381	#DIV/0!	80.8725	49.337	62.965	56.6415

## Sheet: Sheet4
Sore throat scores and duration	VAS score and frequency of nausea and vomiting	Length of PACU stay（min）	NRS at 3h after surgery	NRS at 6h after surgery	NRS at 12h after surgery	NRS at 24h after surgery	NRS at 48h after surgery	Satisfaction at 48 hours after surgery	The intestinal exhaust time(h)	First time to get out of bed(h)	Total hospital stay(day)	Time from operation to discharge(day)
1、8h	1	35	2	2	3	3	1		52		9	6		1
1、6h	0	30	1	1	1	0	0		3		9	6		1
2、2h	2	20	5	4	4	3	3		12	25	5	5		2
no	1、1	40	2	1	1	1	2		18	19	7	5		0
Hoarse voice、2h	0	20	1	1	1	1	1		10	22	8	5		0
no	0	60	3	3	3	2	2		9	8	3	2		0
2、24h	0	41	1	1	1	1	1		8	16	6	4		2
no	3	25	2	2	2	2	1		1	28	6	2		0
no	1、1	55	3	3	3	3	3		21	31	10	5		0
no	3	12	1	1	1	1	0		24	28	5	3		0
1、24h	0	22	4	4	4	3	2		16	24	7	5		1
no	0	10	1	1	1	1	1		18	14	9	6		0
no	0	55	3	2	2	1	1		46	15	7	5		0
no	0	40	2	4	3	2	1		14	14	12	6		0
no	0	28	3	3	2	2	1		19	14	11	7		0
no	0、2	30	4	3	3	2	1		18	26	8	7		0
no	0	40	1	1	2	2	1		25	22	10	6		0
1、2h	0	20	3	3	4	3	2		8	28	14	8		1
1、18h	0	20	4	4	4	3	2		19	25	12	6		1
no	0	45	0	0	0	0	0		7	24	11	8		0
#DIV/0!	0.529412	32.4	2.3	2.2	2.25	1.8	1.3	#DIV/0!	17.4	21.2778	8.45	5.35	#DIV/0!	0.45
#DIV/0!	1.06757	14.3688	1.34164	1.28145	1.25132	1.00525	0.864505	#DIV/0!	12.7006	6.43342	2.78104	1.66307	#DIV/0!	0.686333
no	0	21	4	5	6	4	2		20		11	5		0
no	0	45	5	5	4	3	2		3		17	7		0
no	0	30	1	1	1	1	1		12		7	5		0
2、6h	0		6	5	5	4	1		20		16			2
1、3h			5	5	5	5	5		20		11	6		1
no	0	25	3	3	2	2	1		13		7	4		0
no	0	25	5	3	4	3	3		56	36	12	6		0
no	0	10	0	0	0	0	0		4	7	8	6		0
no	0	30	0	0	0	0	0		6	4	3	2		0
no	0	35	5	4	4	2	1		20	20	10	7		0
no	0	45	1	1	1	1	1		9	20	9	6		0
no	0	60	2	2	1	1	0		9	9	9	5		0
no	0	28	1	1	1	0	0		8	20	9	6		0
no	0	30	4	4	3	3	2		5	12	6	3		0
no	0	20	4	4	3	3	1		11	16	10	5		0
no	1、1	25	3	3	3	3	2		17	14	10	6		0
no	1、1	20	3	3	3	3	3		22	24	8	4		0
1、18h	1、1	15	5	5	3	3	3		6	36	6	3		1
no	0	23	5	5	4	3	2		17	24	11	7		0
no	0	50	4	4	4	4	3		20	16	10	5		0
#DIV/0!	0	29.8333	3.3	3.15	2.85	2.4	1.65	#DIV/0!	14.9	18.4286	9.5	5.15789	#DIV/0!	0.2
#DIV/0!	0	12.8532	1.8666	1.75544	1.7252	1.46539	1.30888	#DIV/0!	11.5617	9.55723	3.22	1.42451	#DIV/0!	0.523148
2、4h	0	30	1	2	2	2	1		8		6	2		2
1、3h	0	20	2	2	1	0	0		3		6	3		1
no	1、2	40	3	3	2	2	1		17		8	5		0
no	0	20	0	0	0	0	0		12	6	10	5		0
1、8h	1	37	4	3	3	3	2		15	20	9	6		1
no	3	20	2	2	1	1	1		32	45	6	4		0
no	0	30	3	2	2	1	1		15	16	15			0
no	0	24	1	1	1	0	0		6	10	8	6		0
no	0	25	1	1	1	1	0		13	19	7	5		0
1、20h	1	40	2	1	1	1	1		2	18	7	5		1
1、2h	0、3	20	4	4	3	3	2		18	18	8	2		1
no	0		3	4	3	3	2		20	18	10	6		0
no	0	35	3	3	2	2	2		16	16	10	5		0
1、3h	0	20	1	2	3	3	2		6	19	8	4		1
1、3H	0	24	4	4	3	3	2		12	14	9	6		1
no	0	45	3	3	2	2	1		8	8	5	3		0
1、48h	0	40	3	4	3	3	3		13	25	8	3		1
no	0	45	2	2	2	2	3		5	14	9	3		0
no	0	55	4	4	4	3	2		22	23	9	5		0
no	0	40	0	0	0	0	0		10	20	13	6		0
#DIV/0!	0.277778	32.1053	2.3	2.35	1.95	1.75	1.3	#DIV/0!	12.65	18.1765	8.55	4.42105	#DIV/0!	0.45
#DIV/0!	0.751904	10.7025	1.30182	1.30888	1.09904	1.16416	0.978721	#DIV/0!	7.2204	8.51642	2.37254	1.38707	#DIV/0!	0.604805
1、3h	1	45	5	4	4	3	2		20	32	16	7		1
no	1	26	4	3	3	3	2		52	30	9	6		0
no	0	41	3	3	3	4	4		37	56	18	15		0
1、3h	2、1	20	3	3	3	3	2		20	45	7	8		1
no	0	20	4	4	3	3	2		32	22	13	10		0
1、24h	0	50	1	1	1	1	1		16	22	7	5		0
1、12h	0	44	2	2	2	2	2		10	25	9	3		0
1、3h	0	70	1	1	2	2	1		44	20	11	8		1
1、34h	0	40	3	3	2	1	1		18	24	6	4		1
no	0、3	36	1	0	0	0	0		18	18	13	5		0
no	0	60	1	1	1	1	1		22	23	10	5		0
no	0	35	3	3	2	2	1		20	25	15	12		0
no	0	64	4	4	3	3	2		28	23	9	5		0
no	0	22	2	1	1	1	1		4	26	8	4		0
no	0	14	0	0	0	0	0		31	22	9	6		0
no	1	55	1	4	3	3	3		34	24	16	12		0
no	0	60	1	3	2	2	1		48	24	22	14		0
no	2、1	45	0	0	0	0	0		43	19	7	5		0
no	0	41	3	3	3	2	2		4	22	7	4		0
2、39h	0	45	4	4	4	2	2		12	25	7	4		2
#DIV/0!	0.176471	41.65	2.3	2.35	2.1	1.9	1.5	#DIV/0!	25.65	26.35	10.95	7.1	#DIV/0!	0.3
#DIV/0!	0.392953	15.6887	1.49032	1.46089	1.25237	1.16529	1	#DIV/0!	14.1283	9.05117	4.44232	3.61139	#DIV/0!	0.571241
